# Supplementary material for: Kinetic Modeling of Time-Dependent Enzyme Inhibition by Pre-Steady-State Analysis of Progress Curves: The Case Study of the Anti-Alzheimer’s Drug Galantamine
Source: Int J Mol Sci. 2022 May 3;23(9):5072. doi: 10.3390/ijms23095072 (PMC9105972; doi:10.3390/ijms23095072)
Supplement: Supplementary file 1 [file ijms-23-05072-s001.zip]

Archive with 3 entries (3 files):
- Figura S1.pdf
- Video S1.mp4
- Video S2.mp4
